# Supplementary material for: Carbon Dots with an Emission in the Near Infrared Produced from Organic Dyes in Porous Silica Microsphere Templates
Source: Nanomaterials (Basel). 2022 Feb 5;12(3):543. doi: 10.3390/nano12030543 (PMC8838831; doi:10.3390/nano12030543)
Supplement: Supplementary file 1 [file nanomaterials-12-00543-s001.zip]

Archive with 1 entries (1 files):
- nanomaterials-1566120-supplementary-final.pdf
